# Supplementary material for: Whole-Genome Resequencing to Evaluate Life History Variation in Anadromous Migration of Oncorhynchus mykiss
Source: Front Genet. 2022 Mar 15;13:795850. doi: 10.3389/fgene.2022.795850 (PMC8964970; doi:10.3389/fgene.2022.795850)
Supplement: Supplementary file 9 [file DataSheet1.CSV]

Individual name	Location	Date- Year only	Latitude	Longitude	Species	OmyY1_2SEXY-A1	OmyY1_2SEXY-A2	OMGH1PROM1SNP1.A1	OMGH1PROM1SNP1.A2	OMS00002.A1	OMS00002.A2	OMS00003.A1	OMS00003.A2	OMS00006.A1	OMS00006.A2	OMS00008.A1	OMS00008.A2	OMS00013.A1	OMS00013.A2	OMS00014.A1	OMS00014.A2	OMS00015.A1	OMS00015.A2	OMS00017.A1	OMS00017.A2	OMS00018.A1	OMS00018.A2	OMS00024.A1	OMS00024.A2	OMS00030.A1	OMS00030.A2	OMS00039.A1	OMS00039.A2	OMS00041.A1	OMS00041.A2	OMS00048.A1	OMS00048.A2	OMS00052.A1	OMS00052.A2	OMS00053.A1	OMS00053.A2	OMS00056.A1	OMS00056.A2	OMS00057.A1	OMS00057.A2	OMS00058.A1	OMS00058.A2	OMS00061.A1	OMS00061.A2
OmyKR11-BRC08-C1	Klickitat River Tributary-Brush Creek	2011	46.16335	-120.94485	Oncorhynchus mykiss	X	Y	T	T	A	C	T	T	C	C	T	T	G	G	C	C	T	T	A	G	T	T	T	G	G	G	A	A	G	G	T	C	G	G	C	C	T	C	G	G	A	A	C	C
OmyKR11-BRC08-C3	Klickitat River Tributary-Brush Creek	2011	46.16335	-120.94485	Oncorhynchus mykiss	X	Y	A	T	C	C	T	T	C	C	A	T	G	G	C	C	A	T	A	A	T	T	T	G	G	G	A	A	G	G	T	T	G	G	T	C	C	C	G	G	A	A	C	C
OmyKR11-BRC08-E8	Klickitat River Tributary-Brush Creek	2011	46.16335	-120.94485	Oncorhynchus mykiss	X	Y	T	T	C	C	T	T	T	C	T	T	A	G	C	C	A	T	A	G	T	T	G	G	G	G	A	A	G	C	T	T	G	G	T	T	T	C	G	G	A	A	C	C
OmyKR11-BRC08-G2	Klickitat River Tributary-Brush Creek	2011	46.16335	-120.94485	Oncorhynchus mykiss	X	Y	T	T	C	C	T	T	T	C	T	T	A	G	C	C	T	T	A	G	T	T	T	G	G	G	A	A	G	G	T	T	G	G	C	C	T	C	T	G	A	G	C	C
OmyKR11-BRC08-I5	Klickitat River Tributary-Brush Creek	2011	46.16335	-120.94485	Oncorhynchus mykiss	X	Y	T	T	A	C	T	G	C	C	T	T	G	G	C	C	A	T	A	A	T	T	G	G	G	G	A	A	G	G	T	C	G	G	T	C	C	C	G	G	A	A	C	C
OmyKR11-BRC38-A3	Klickitat River Tributary-Brush Creek	2011	46.16335	-120.94485	Oncorhynchus mykiss	X	Y	T	T	C	C	T	G	0	0	T	T	G	G	C	C	T	T	A	G	T	T	G	G	G	G	A	G	G	G	T	T	G	G	C	C	T	C	G	G	A	G	T	C
OmyKR11-BRC41-H5	Klickitat River Tributary-Brush Creek	2011	46.16335	-120.94485	Oncorhynchus mykiss	X	Y	T	T	A	C	T	T	T	C	T	T	G	G	C	C	A	T	A	G	T	T	G	G	G	G	A	G	G	G	T	T	T	G	T	C	C	C	T	G	A	A	C	C
OmyKR11-ETC13-B3	Klickitat River Tributary-East Fork Tepee Creek	2011	46.15409	-121.03278	Oncorhynchus mykiss	X	Y	A	T	C	C	G	G	T	T	T	T	G	G	C	C	T	T	A	A	T	T	T	G	G	G	A	G	G	G	T	T	G	G	T	T	C	C	T	G	A	A	C	C
OmyKR11-TPC10-C9	Klickitat River Tributary-Tepee Creek	2011	46.18065	-121.02513	Oncorhynchus mykiss	X	Y	T	T	A	C	T	T	T	T	T	T	A	G	C	C	T	T	A	A	T	T	T	G	G	G	G	G	G	G	T	T	G	G	T	C	T	C	T	T	A	G	C	C
OmyKR11-TPC10-E1	Klickitat River Tributary-Tepee Creek	2011	46.18065	-121.02513	Oncorhynchus mykiss	X	Y	A	T	C	C	T	G	T	C	A	T	G	G	C	C	T	T	A	A	T	T	G	G	G	G	A	G	G	G	T	T	T	T	T	C	C	C	G	G	A	G	T	C
OmyKR11-TPC10-E3	Klickitat River Tributary-Tepee Creek	2011	46.18065	-121.02513	Oncorhynchus mykiss	X	Y	A	T	A	C	T	T	T	C	T	T	A	G	C	C	T	T	A	A	T	T	G	G	G	G	A	A	G	G	T	T	T	T	T	T	T	C	T	G	G	G	C	C
OmyKR11-TPC11-C1	Klickitat River Tributary-Tepee Creek	2011	46.18065	-121.02513	Oncorhynchus mykiss	X	Y	A	T	A	C	T	T	T	C	T	T	G	G	C	C	T	T	A	G	T	T	G	G	G	G	A	G	G	G	T	T	G	G	0	0	C	C	T	G	A	A	C	C
OmyKR11-TPC11-G9	Klickitat River Tributary-Tepee Creek	2011	46.18065	-121.02513	Oncorhynchus mykiss	X	Y	A	A	C	C	T	T	T	C	T	T	G	G	C	C	T	T	A	A	T	T	T	G	G	G	G	G	G	G	T	T	G	G	T	C	C	C	G	G	G	G	T	C
OmyKR11-TPC12-B6	Klickitat River Tributary-Tepee Creek	2011	46.18065	-121.02513	Oncorhynchus mykiss	X	Y	T	T	C	C	T	T	T	C	T	T	G	G	C	C	T	T	A	A	T	T	T	G	T	G	A	A	G	G	T	T	G	G	T	C	C	C	G	G	A	G	T	C
OmyKR11-TPC17-A1	Klickitat River Tributary-Tepee Creek	2011	46.18065	-121.02513	Oncorhynchus mykiss	X	Y	A	A	C	C	T	T	C	C	A	T	G	G	C	C	T	T	A	A	T	T	T	G	G	G	G	G	G	G	T	C	G	G	T	T	T	C	G	G	A	A	C	C
OmyKR11-TPC17-C6	Klickitat River Tributary-Tepee Creek	2011	46.18065	-121.02513	Oncorhynchus mykiss	X	Y	A	A	A	C	G	G	T	T	T	T	G	G	C	C	T	T	A	A	T	T	G	G	T	G	A	A	G	C	T	T	G	G	T	C	C	C	G	G	A	G	C	C
OmyKR11-TPC17-E4	Klickitat River Tributary-Tepee Creek	2011	46.18065	-121.02513	Oncorhynchus mykiss	X	Y	0	0	C	C	T	T	T	T	T	T	A	G	C	C	T	T	A	G	T	T	T	G	G	G	A	A	G	G	T	C	G	G	T	C	C	C	T	G	A	G	C	C
OmyKR11-TPC20-C2	Klickitat River Tributary-Tepee Creek	2011	46.18065	-121.02513	Oncorhynchus mykiss	X	Y	T	T	C	C	T	T	T	C	T	T	G	G	C	C	T	T	A	G	T	T	T	G	G	G	A	G	G	G	T	C	G	G	T	C	T	C	T	G	A	G	C	C
OmyKR11-TPC23-A2	Klickitat River Tributary-Tepee Creek	2011	46.18065	-121.02513	Oncorhynchus mykiss	X	Y	T	T	C	C	T	T	T	C	A	T	G	G	C	C	T	T	A	A	T	T	T	T	G	G	A	G	G	G	0	0	G	G	T	C	C	C	G	G	A	G	C	C
OmyKR11-TPC24-A6	Klickitat River Tributary-Tepee Creek	2011	46.18065	-121.02513	Oncorhynchus mykiss	X	Y	T	T	C	C	T	T	T	C	T	T	G	G	C	C	T	T	A	A	T	T	T	G	G	G	A	A	G	G	T	T	T	G	T	C	C	C	T	T	A	A	C	C
OmyKR11-TPC24-B1	Klickitat River Tributary-Tepee Creek	2011	46.18065	-121.02513	Oncorhynchus mykiss	X	Y	T	T	C	C	T	T	T	T	A	T	G	G	C	C	T	T	A	G	T	T	G	G	G	G	A	G	G	G	T	T	G	G	T	C	T	C	G	G	A	G	C	C
OmyKR11-TPC24-B4	Klickitat River Tributary-Tepee Creek	2011	46.18065	-121.02513	Oncorhynchus mykiss	X	Y	T	T	A	C	T	G	T	C	T	T	G	G	C	C	T	T	A	G	T	T	T	G	G	G	A	A	G	G	T	T	G	G	T	T	T	C	T	G	G	G	C	C
OmyKR11-TPC24-B5	Klickitat River Tributary-Tepee Creek	2011	46.18065	-121.02513	Oncorhynchus mykiss	X	Y	T	T	A	A	T	T	T	T	T	T	G	G	C	C	T	T	A	A	T	G	G	G	G	G	A	A	G	G	T	T	G	G	T	T	T	C	T	G	A	G	C	C
OmyKR11-TPC24-D3	Klickitat River Tributary-Tepee Creek	2011	46.18065	-121.02513	Oncorhynchus mykiss	X	Y	T	T	C	C	T	G	T	T	T	T	G	G	C	C	T	T	G	G	T	T	G	G	G	G	A	G	G	G	T	T	G	G	T	C	C	C	G	G	A	A	C	C
OmyKR11-TPC37-B6	Klickitat River Tributary-Tepee Creek	2011	46.18065	-121.02513	Oncorhynchus mykiss	X	Y	0	0	A	C	T	G	T	C	T	T	A	G	C	C	T	T	A	G	T	G	G	G	G	G	A	A	G	G	T	C	G	G	T	C	C	C	T	T	A	G	C	C
OmyKR11-TPC48-B7	Klickitat River Tributary-Tepee Creek	2011	46.18065	-121.02513	Oncorhynchus mykiss	X	Y	T	T	A	A	T	T	T	C	T	T	G	G	C	C	T	T	A	A	T	T	T	G	G	G	A	G	G	G	T	T	T	G	C	C	C	C	G	G	A	G	C	C
OmyKR11-TPC50-B10	Klickitat River Tributary-Tepee Creek	2011	46.18065	-121.02513	Oncorhynchus mykiss	X	Y	T	T	A	C	T	T	T	T	T	T	G	G	C	C	T	T	A	G	T	T	T	G	G	G	G	G	G	G	T	T	G	G	T	C	T	C	G	G	A	G	T	C
OmyKR11-WHC09-A10	Klickitat River Tributary-White Creek	2011	46.01328	-121.02513	Oncorhynchus mykiss	X	Y	T	T	C	C	T	G	T	C	A	T	G	G	C	C	T	T	A	A	T	G	T	G	G	G	A	A	G	G	T	T	T	G	T	T	T	C	G	G	A	G	C	C
OmyKR11-WHC18-A5	Klickitat River Tributary-White Creek	2011	46.01328	-121.15002	Oncorhynchus mykiss	X	Y	T	T	C	C	T	T	T	C	T	T	G	G	C	C	A	T	A	G	T	T	T	G	G	G	A	G	G	G	T	T	T	T	C	C	C	C	G	G	A	G	C	C
OmyKR11-WHC19-D3	Klickitat River Tributary-White Creek	2011	46.01328	-121.15002	Oncorhynchus mykiss	X	Y	T	T	A	C	T	T	T	C	T	T	G	G	C	C	A	T	A	G	T	T	G	G	G	G	A	G	G	G	T	T	G	G	T	C	T	C	G	G	A	G	C	C
OmyKR11-WHC19-G3	Klickitat River Tributary-White Creek	2011	46.01328	-121.15002	Oncorhynchus mykiss	X	Y	T	T	A	C	T	T	C	C	T	T	G	G	C	C	T	T	A	A	T	T	T	T	G	G	A	A	G	G	T	T	G	G	C	C	T	C	G	G	A	G	T	C
OmyKR11-WHC25-B5	Klickitat River Tributary-White Creek	2011	46.01328	-121.15002	Oncorhynchus mykiss	X	Y	A	T	C	C	T	T	T	C	T	T	G	G	C	C	T	T	A	G	T	T	G	G	G	G	A	A	G	G	T	T	T	G	T	T	T	C	T	G	A	G	T	C
OmyKR11-WHC27-B2	Klickitat River Tributary-White Creek	2011	46.01328	-121.15002	Oncorhynchus mykiss	X	Y	T	T	A	C	T	T	T	T	A	A	G	G	C	C	T	T	A	G	T	T	T	G	G	G	A	G	G	G	T	T	G	G	T	C	T	C	T	T	G	G	C	C
OmyKR11-WHC29-F6	Klickitat River Tributary-White Creek	2011	46.01328	-121.15002	Oncorhynchus mykiss	X	Y	A	T	A	C	T	T	C	C	T	T	G	G	C	C	T	T	A	A	T	T	G	G	G	G	A	G	G	G	T	T	T	G	T	C	C	C	G	G	A	G	C	C
OmyKR11-WHC30-I3	Klickitat River Tributary-White Creek	2011	46.01328	-121.15002	Oncorhynchus mykiss	X	Y	T	T	A	C	T	G	T	C	T	T	G	G	C	C	T	T	A	A	T	T	G	G	G	G	A	G	G	C	T	T	T	G	T	C	C	C	G	G	A	A	C	C
OmyKR11-WHC30-J6	Klickitat River Tributary-White Creek	2011	46.01328	-121.15002	Oncorhynchus mykiss	X	Y	T	T	A	A	T	T	T	C	T	T	A	G	C	C	T	T	A	A	T	T	T	G	G	G	A	A	G	G	T	T	G	G	T	C	T	C	T	T	A	A	C	C
OmyKR11-WHC32-A5	Klickitat River Tributary-White Creek	2011	46.01328	-121.15002	Oncorhynchus mykiss	X	Y	T	T	C	C	T	T	T	C	T	T	G	G	C	C	A	A	A	A	T	T	T	G	G	G	A	A	G	G	T	T	T	G	T	T	T	C	G	G	A	A	C	C
OmyKR11-WHC33-H9	Klickitat River Tributary-White Creek	2011	46.01328	-121.15002	Oncorhynchus mykiss	X	Y	T	T	A	A	T	G	C	C	T	T	G	G	C	C	A	T	A	G	T	T	T	G	G	G	A	A	G	G	T	T	G	G	T	C	T	C	T	G	G	G	0	0
OmyKR11-WHC34-I6	Klickitat River Tributary-White Creek	2011	46.01328	-121.15002	Oncorhynchus mykiss	X	Y	T	T	C	C	T	G	T	C	T	T	G	G	C	C	A	T	A	G	T	T	T	T	G	G	A	G	G	C	T	C	G	G	T	T	C	C	T	G	A	A	T	C
OmyKR11-WHC35-A4	Klickitat River Tributary-White Creek	2011	46.01328	-121.15002	Oncorhynchus mykiss	X	Y	A	T	C	C	T	T	C	C	T	T	A	G	C	C	T	T	A	A	T	T	T	T	G	G	A	A	G	G	T	T	G	G	T	C	T	C	T	G	G	G	C	C
OmyKR11-WHC40-B3	Klickitat River Tributary-White Creek	2011	46.01328	-121.15002	Oncorhynchus mykiss	X	Y	T	T	A	C	T	T	C	C	A	T	G	G	C	C	T	T	A	A	T	T	T	T	G	G	A	G	G	G	T	T	G	G	T	T	T	C	G	G	A	A	C	C
OmyKR11-WWC14-C2	Klickitat River Tributary-West Fork White Creek	2011	46.18043	-121.06962	Oncorhynchus mykiss	X	Y	T	T	A	C	T	T	T	C	T	T	G	G	C	C	A	T	A	A	T	T	T	G	G	G	G	G	G	G	T	T	G	G	T	C	T	C	G	G	A	G	C	C
OmyKR12-BRC02-D5	Klickitat River Tributary-Brush Creek	2012	46.16335	-120.94485	Oncorhynchus mykiss	X	Y	T	T	A	C	T	T	T	T	T	T	G	G	C	C	A	T	G	G	T	T	T	G	G	G	A	A	G	G	T	T	T	G	T	C	T	C	T	T	A	G	T	C
OmyKR12-BRC02-G1	Klickitat River Tributary-Brush Creek	2012	46.16335	-120.94485	Oncorhynchus mykiss	X	Y	T	T	C	C	T	G	T	C	T	T	G	G	C	C	T	T	A	G	T	T	T	G	G	G	A	A	G	G	T	T	G	G	T	T	T	C	G	G	A	A	C	C
OmyKR12-BRC02-G2	Klickitat River Tributary-Brush Creek	2012	46.16335	-120.94485	Oncorhynchus mykiss	X	Y	T	T	C	C	G	G	C	C	T	T	G	G	C	C	T	T	A	G	T	T	G	G	G	G	A	G	G	G	T	T	G	G	T	C	T	C	T	G	A	A	C	C
OmyKR12-BRC02-H7	Klickitat River Tributary-Brush Creek	2012	46.16335	-120.94485	Oncorhynchus mykiss	X	Y	A	T	A	C	T	T	C	C	A	T	G	G	C	C	T	T	A	G	T	T	G	G	G	G	A	A	G	G	T	T	T	G	T	C	C	C	T	G	A	A	C	C
OmyKR12-BRC03-E7	Klickitat River Tributary-Brush Creek	2012	46.16335	-120.94485	Oncorhynchus mykiss	X	Y	T	T	C	C	T	G	T	C	T	T	A	G	C	C	T	T	A	G	T	T	G	G	G	G	A	A	G	C	T	T	T	G	0	0	T	C	T	G	A	A	C	C
OmyKR12-TPC15-J3	Klickitat River Tributary-Tepee Creek	2012	46.18065	-121.02513	Oncorhynchus mykiss	X	Y	T	T	A	C	T	G	T	T	T	T	G	G	C	C	T	T	A	A	T	G	T	G	G	G	A	G	G	G	T	T	G	G	T	T	C	C	T	T	A	G	C	C
OmyKR12-TPC40-A10	Klickitat River Tributary-Tepee Creek	2012	46.18065	-121.02513	Oncorhynchus mykiss	X	Y	A	T	C	C	T	T	C	C	T	T	G	G	C	C	T	T	A	G	T	T	T	G	G	G	A	G	G	G	T	T	T	G	C	C	C	C	T	G	A	A	C	C
OmyKR12-WHC13-G5	Klickitat River Tributary-White Creek	2012	46.01328	-121.15002	Oncorhynchus mykiss	X	Y	T	T	A	C	T	G	T	C	T	T	G	G	C	C	A	T	A	A	T	T	T	G	G	G	A	G	G	G	T	T	T	G	T	T	C	C	T	G	G	G	C	C
OmyKR12-WHC24-J8	Klickitat River Tributary-White Creek	2012	46.01328	-121.15002	Oncorhynchus mykiss	X	Y	T	T	C	C	T	T	T	C	T	T	G	G	C	C	A	T	A	G	T	G	T	G	G	G	A	A	G	G	T	T	G	G	T	C	T	C	T	G	G	G	C	C
OmyKR13-BLC29-D10	Klickitat River Tributary-Blue Creek	2013	Unknown	Unknown	Oncorhynchus mykiss	X	Y	T	T	A	C	T	G	T	C	T	T	G	G	C	C	A	T	A	A	T	T	T	G	G	G	A	A	G	G	T	T	T	G	T	C	T	C	G	G	A	G	T	C
OmyKR13-TPC08-D9	Klickitat River Tributary-Tepee Creek	2013	46.18065	-121.02513	Oncorhynchus mykiss	X	Y	T	T	C	C	T	T	C	C	T	T	G	G	C	C	T	T	G	G	T	T	G	G	G	G	A	A	G	G	T	T	T	G	C	C	C	C	G	G	A	G	T	C
OmyKR13-TPC10-F6	Klickitat River Tributary-Tepee Creek	2013	46.18065	-121.02513	Oncorhynchus mykiss	X	Y	T	T	C	C	T	G	T	C	T	T	G	G	C	C	T	T	G	G	T	T	G	G	G	G	A	G	G	G	T	T	G	G	T	T	C	C	G	G	A	A	C	C
OmyKR13-TPC26-A2	Klickitat River Tributary-Tepee Creek	2013	46.18065	-121.02513	Oncorhynchus mykiss	X	Y	T	T	A	A	T	T	T	T	A	T	G	G	C	C	T	T	A	G	T	T	T	G	G	G	A	G	G	C	T	C	T	G	T	T	T	T	G	G	G	G	C	C
OmyKR13-TPC27-A1	Klickitat River Tributary-Tepee Creek	2013	46.18065	-121.02513	Oncorhynchus mykiss	X	Y	A	T	C	C	T	T	T	C	T	T	G	G	C	C	T	T	A	A	T	G	T	G	G	G	A	A	G	G	T	T	T	G	T	C	C	C	T	G	A	A	C	C
OmyKR13-WHC13-G5	Klickitat River Tributary-White Creek	2013	46.01328	-121.15002	Oncorhynchus mykiss	X	Y	T	T	C	C	T	T	T	C	T	T	G	G	T	C	A	T	G	G	T	T	G	G	G	G	A	G	G	G	T	T	G	G	C	C	C	C	G	G	A	G	C	C
OmyKR13-WHC14-D7	Klickitat River Tributary-White Creek	2013	46.01328	-121.15002	Oncorhynchus mykiss	X	Y	T	T	A	C	T	G	T	T	T	T	G	G	C	C	T	T	A	A	T	T	T	G	G	G	A	A	G	G	0	0	G	G	T	T	T	C	G	G	A	G	0	0
OmyKR13-WHC35-I3	Klickitat River Tributary-White Creek	2013	46.01328	-121.15002	Oncorhynchus mykiss	X	Y	T	T	A	A	T	T	T	C	T	T	A	G	C	C	A	T	A	A	T	T	T	T	T	T	A	A	G	G	T	T	G	G	T	C	C	C	T	G	A	G	T	C
OmyKR14-BRC33-C3	Klickitat River Tributary-Brush Creek	2014	46.16335	-120.94485	Oncorhynchus mykiss	X	Y	T	T	C	C	T	G	T	C	T	T	G	G	C	C	T	T	A	G	T	T	T	G	G	G	A	G	G	G	T	T	G	G	C	C	C	C	G	G	A	A	C	C
OmyKR14-ETC20-C7	Klickitat River Tributary-East Fork Tepee Creek	2014	46.15451	-121.02035	Oncorhynchus mykiss	X	Y	A	T	A	C	T	G	T	T	T	T	A	G	C	C	T	T	A	A	T	T	T	T	G	G	A	A	G	G	T	T	T	G	T	C	C	C	T	G	A	A	C	C
OmyKR14-TPC14-A8	Klickitat River Tributary-Tepee Creek	2014	46.18065	-121.02513	Oncorhynchus mykiss	X	Y	T	T	A	C	T	G	T	C	T	T	G	G	C	C	T	T	A	A	T	T	T	G	G	G	A	G	G	C	T	C	T	G	T	C	C	C	T	T	A	G	T	C
OmyKR14-TPC15-A3	Klickitat River Tributary-Tepee Creek	2014	46.18065	-121.02513	Oncorhynchus mykiss	X	Y	T	T	A	C	T	T	T	C	A	T	G	G	C	C	T	T	A	G	T	T	T	G	G	G	A	A	G	G	T	T	G	G	T	C	C	C	T	G	A	A	C	C
OmyKR14-TPC15-A9	Klickitat River Tributary-Tepee Creek	2014	46.18065	-121.02513	Oncorhynchus mykiss	X	Y	A	T	C	C	G	G	C	C	T	T	G	G	C	C	T	T	A	A	T	T	T	G	G	G	0	0	G	G	C	C	0	0	T	C	C	C	T	T	A	G	C	C
OmyKR14-TPC24-A2	Klickitat River Tributary-Tepee Creek	2014	46.18065	-121.02513	Oncorhynchus mykiss	X	Y	A	T	A	C	T	T	T	C	T	T	G	G	C	C	T	T	A	A	T	T	T	G	G	G	G	G	G	G	T	C	G	G	T	C	C	C	G	G	A	G	C	C
OmyKR14-TPC25-A3	Klickitat River Tributary-Tepee Creek	2014	46.18065	-121.02513	Oncorhynchus mykiss	X	Y	T	T	A	C	T	T	T	C	T	T	G	G	C	C	T	T	A	A	T	T	T	G	G	G	G	G	G	G	T	T	T	G	T	C	T	C	T	G	A	A	C	C
OmyKR14-WHC34-A3	Klickitat River Tributary-White Creek	2014	46.01328	-121.15002	Oncorhynchus mykiss	X	Y	A	T	A	C	T	T	C	C	A	T	G	G	C	C	T	T	A	A	T	G	T	G	G	G	G	G	G	G	T	T	T	G	T	C	C	C	G	G	A	A	T	C
OmyKR14-WHC35-G2	Klickitat River Tributary-White Creek	2014	46.01328	-121.15002	Oncorhynchus mykiss	X	Y	T	T	A	C	T	T	T	T	T	T	G	G	C	C	A	T	A	A	T	T	T	G	T	T	A	G	G	G	T	C	G	G	T	T	C	C	T	G	A	G	C	C
OmyKR14-WHC35-J2	Klickitat River Tributary-White Creek	2014	46.01328	-121.15002	Oncorhynchus mykiss	X	Y	T	T	C	C	T	T	C	C	T	T	G	G	C	C	A	T	A	A	T	T	T	G	T	G	A	A	G	G	T	T	G	G	T	T	C	C	G	G	A	A	C	C
OmyKR14-WHC35-J9	Klickitat River Tributary-White Creek	2014	46.01328	-121.15002	Oncorhynchus mykiss	X	Y	T	T	A	C	T	T	T	C	T	T	G	G	C	C	T	T	A	G	T	G	T	G	G	G	G	G	G	G	T	T	G	G	T	C	C	C	T	G	A	A	C	C
OmyKR14-WHC37-G8	Klickitat River Tributary-White Creek	2014	46.01328	-121.15002	Oncorhynchus mykiss	X	Y	T	T	C	C	T	T	C	C	T	T	A	G	C	C	A	T	A	A	T	T	G	G	G	G	A	G	G	G	T	T	T	G	T	C	C	C	T	G	G	G	T	C
OmyKR14-WHC39-G3	Klickitat River Tributary-White Creek	2014	46.01328	-121.15002	Oncorhynchus mykiss	X	Y	T	T	C	C	T	G	T	C	A	T	G	G	C	C	T	T	A	G	T	T	G	G	G	G	A	G	G	G	T	C	T	G	T	C	C	C	G	G	A	A	C	C
OmyKR15-TPC21-C10	Klickitat River Tributary-Tepee Creek	2015	46.18065	-121.02513	Oncorhynchus mykiss	X	Y	A	T	A	A	T	G	T	C	A	T	G	G	C	C	T	T	A	A	T	T	T	G	G	G	G	G	G	G	T	T	T	G	C	C	C	C	G	G	A	G	C	C
OmyKR15-TPC25-G6	Klickitat River Tributary-Tepee Creek	2015	46.18065	-121.02513	Oncorhynchus mykiss	X	Y	A	T	A	C	T	G	T	T	T	T	G	G	C	C	T	T	A	A	T	T	T	T	G	G	A	A	G	G	T	T	T	T	T	C	C	C	T	G	A	A	C	C
OmyKR15-WHC20-C1	Klickitat River Tributary-White Creek	2015	46.01328	-121.15002	Oncorhynchus mykiss	X	Y	A	T	A	C	T	T	C	C	T	T	G	G	C	C	T	T	A	A	T	T	T	G	G	G	A	A	G	G	T	T	T	G	T	T	C	C	T	G	A	G	C	C
OmyKR15-WHC29-I7	Klickitat River Tributary-White Creek	2015	46.01328	-121.15002	Oncorhynchus mykiss	X	Y	T	T	A	C	T	G	C	C	T	T	A	G	C	C	T	T	A	A	T	T	T	T	G	G	A	A	G	G	T	T	G	G	T	C	T	T	T	G	A	G	C	C
OmyKR15-WHC31-A9	Klickitat River Tributary-White Creek	2015	46.01328	-121.15002	Oncorhynchus mykiss	X	Y	A	A	A	A	T	T	T	C	T	T	G	G	C	C	A	T	A	A	T	T	G	G	G	G	A	G	G	G	T	T	G	G	T	C	C	C	T	G	A	G	T	C
OmyKR16-BRC12-B7	Klickitat River Tributary-Brush Creek	2016	46.16335	-120.94485	Oncorhynchus mykiss	X	Y	A	T	A	C	T	G	C	C	T	T	G	G	C	C	T	T	A	G	T	T	T	T	G	G	A	A	G	G	T	T	G	G	T	T	C	C	G	G	A	G	C	C
OmyKR16-BRC28-D3	Klickitat River Tributary-Brush Creek	2016	46.16335	-120.94485	Oncorhynchus mykiss	X	Y	T	T	A	C	T	T	T	C	A	T	A	G	C	C	A	T	A	A	T	G	G	G	T	G	A	A	G	G	T	T	G	G	T	C	C	C	G	G	G	G	C	C
OmyKR16-TPC15-A2	Klickitat River Tributary-Tepee Creek	2016	46.18065	-121.02513	Oncorhynchus mykiss	X	Y	T	T	C	C	G	G	T	C	T	T	A	G	C	C	T	T	A	A	T	T	T	G	T	G	G	G	G	G	T	T	T	G	T	C	T	C	G	G	A	G	C	C
OmyKR16-TPC15-A4	Klickitat River Tributary-Tepee Creek	2016	46.18065	-121.02513	Oncorhynchus mykiss	X	Y	A	T	A	A	T	G	T	T	T	T	G	G	C	C	T	T	G	G	T	T	T	T	T	G	A	A	G	G	T	T	T	G	T	C	C	C	G	G	G	G	C	C
OmyKR16-WHC23-D7	Klickitat River Tributary-White Creek	2016	46.01328	-121.15002	Oncorhynchus mykiss	X	Y	T	T	C	C	T	T	T	T	T	T	G	G	C	C	T	T	A	G	T	T	T	G	G	G	A	G	G	G	T	C	T	G	T	C	T	C	G	G	0	0	C	C
OmyKR16-WHC23-D8	Klickitat River Tributary-White Creek	2016	46.01328	-121.15002	Oncorhynchus mykiss	X	Y	T	T	C	C	T	G	C	C	T	T	G	G	C	C	T	T	A	A	T	T	G	G	G	G	A	A	G	G	T	C	T	G	T	T	C	C	T	G	A	A	C	C
OmyKR16-WHC23-G2	Klickitat River Tributary-White Creek	2016	46.01328	-121.15002	Oncorhynchus mykiss	X	Y	T	T	C	C	T	G	C	C	T	T	G	G	C	C	T	T	A	A	T	T	T	G	G	G	G	G	G	G	T	T	T	G	T	T	C	C	T	G	A	G	C	C
OmyKR16-WHC23-H5	Klickitat River Tributary-White Creek	2016	46.01328	-121.15002	Oncorhynchus mykiss	X	Y	T	T	A	C	G	G	T	C	T	T	G	G	C	C	T	T	A	A	T	T	T	T	G	G	G	G	G	G	T	T	G	G	T	T	C	C	G	G	A	A	T	C
OmyKR16-WHC23-I4	Klickitat River Tributary-White Creek	2016	46.01328	-121.15002	Oncorhynchus mykiss	X	Y	A	T	C	C	T	G	C	C	T	T	G	G	C	C	T	T	G	G	T	T	T	T	G	G	A	G	G	G	T	T	G	G	T	C	C	C	G	G	A	A	T	C
OmyKR16-WHC25-C5	Klickitat River Tributary-White Creek	2016	46.01328	-121.15002	Oncorhynchus mykiss	X	Y	T	T	A	C	T	G	T	T	A	T	G	G	C	C	A	T	A	A	T	T	G	G	G	G	A	A	G	G	T	T	G	G	T	C	T	C	T	G	A	G	C	C
OmyKR16-WHC26-A6	Klickitat River Tributary-White Creek	2016	46.01328	-121.15002	Oncorhynchus mykiss	X	Y	T	T	A	A	T	T	C	C	A	T	A	G	C	C	A	T	A	A	T	T	G	G	G	G	A	G	G	G	T	C	G	G	T	C	T	C	T	G	A	G	C	C
OmyKR16-WHC27-A7	Klickitat River Tributary-White Creek	2016	46.01328	-121.15002	Oncorhynchus mykiss	X	Y	T	T	A	C	T	G	C	C	T	T	G	G	C	C	A	T	A	G	T	T	T	G	G	G	A	A	G	G	T	T	T	G	T	C	C	C	G	G	A	G	C	C
OmyKR16-WHC27-F3	Klickitat River Tributary-White Creek	2016	46.01328	-121.15002	Oncorhynchus mykiss	X	Y	A	T	A	A	T	G	C	C	T	T	G	G	C	C	T	T	A	A	T	T	T	T	G	G	A	A	G	G	T	C	G	G	T	T	C	C	T	G	A	G	C	C
OmyKR16-WHC27-G8	Klickitat River Tributary-White Creek	2016	46.01328	-121.15002	Oncorhynchus mykiss	X	Y	T	T	C	C	T	T	0	0	T	T	A	G	C	C	A	T	A	G	T	T	T	G	G	G	G	G	G	G	T	T	T	G	T	C	C	C	T	G	G	G	C	C
OmyKR17-BRC02-B7	Klickitat River Tributary-Brush Creek	2017	46.16335	-120.94485	Oncorhynchus mykiss	X	Y	T	T	A	C	T	T	C	C	T	T	G	G	C	C	A	A	G	G	T	T	T	G	G	G	G	G	G	G	T	C	T	G	T	T	C	C	G	G	A	A	C	C
OmyKR17-BRC02-D6	Klickitat River Tributary-Brush Creek	2017	46.16335	-120.94485	Oncorhynchus mykiss	X	Y	T	T	C	C	T	T	0	0	T	T	G	G	C	C	T	T	A	A	T	T	T	T	G	G	0	0	G	G	T	T	G	G	T	C	T	C	0	0	A	G	C	C
OmyKR17-BRC04-B8	Klickitat River Tributary-Brush Creek	2017	46.16335	-120.94485	Oncorhynchus mykiss	X	Y	A	T	C	C	T	T	T	C	T	T	G	G	C	C	T	T	A	G	T	T	T	T	G	G	A	A	G	G	T	T	G	G	T	T	T	C	G	G	A	G	C	C
OmyKR17-BRC04-D6	Klickitat River Tributary-Brush Creek	2017	46.16335	-120.94485	Oncorhynchus mykiss	X	Y	T	T	A	C	T	G	C	C	T	T	G	G	C	C	T	T	G	G	T	T	T	G	G	G	G	G	G	C	T	C	G	G	T	C	C	C	T	G	A	G	C	C
OmyKR17-BRC04-E5	Klickitat River Tributary-Brush Creek	2017	46.16335	-120.94485	Oncorhynchus mykiss	X	Y	T	T	C	C	G	G	C	C	T	T	G	G	C	C	T	T	A	A	T	T	T	G	G	G	A	A	G	G	T	T	T	G	T	C	T	C	T	G	A	A	T	C
OmyKR17-TPC03-F6	Klickitat River Tributary-Tepee Creek	2017	46.01328	-121.15002	Oncorhynchus mykiss	X	Y	T	T	C	C	T	G	T	C	T	T	G	G	T	C	T	T	A	G	T	T	T	G	G	G	A	A	G	G	0	0	G	G	C	C	T	C	T	G	A	A	C	C
OmyKR17-TPC07-A9	Klickitat River Tributary-Tepee Creek	2017	46.01328	-121.15002	Oncorhynchus mykiss	X	Y	T	T	A	C	T	T	C	C	T	T	G	G	C	C	T	T	A	A	T	T	T	G	G	G	0	0	G	G	T	T	G	G	T	T	C	C	T	T	A	G	C	C
OmyKR17-TPC07-F10	Klickitat River Tributary-Tepee Creek	2017	46.01328	-121.15002	Oncorhynchus mykiss	X	Y	T	T	A	C	T	T	T	C	T	T	G	G	C	C	T	T	A	A	T	T	G	G	G	G	A	A	G	G	T	C	T	G	T	C	T	C	G	G	A	A	C	C
OmyKR17-WHC07-H3	Klickitat River Tributary-White Creek	2017	46.01328	-121.15002	Oncorhynchus mykiss	X	Y	T	T	A	C	T	T	T	C	T	T	G	G	C	C	T	T	A	A	T	T	G	G	G	G	A	A	G	G	T	T	G	G	T	C	C	C	T	G	A	A	C	C
OmyKR17-WHC07-H5	Klickitat River Tributary-White Creek	2017	46.01328	-121.15002	Oncorhynchus mykiss	X	Y	A	T	C	C	T	T	T	C	T	T	G	G	C	C	T	T	A	G	T	T	G	G	G	G	A	G	G	G	T	T	G	G	T	C	C	C	T	G	A	A	T	C
OmyKR17-WHC08-A6	Klickitat River Tributary-White Creek	2017	46.01328	-121.15002	Oncorhynchus mykiss	X	Y	A	T	C	C	T	T	T	T	T	T	G	G	C	C	T	T	A	A	T	T	T	G	G	G	A	G	G	G	T	T	G	G	T	C	C	C	T	G	A	A	C	C
OmyKR17-WHC08-F4	Klickitat River Tributary-White Creek	2017	46.01328	-121.15002	Oncorhynchus mykiss	X	Y	T	T	A	C	T	G	T	C	T	T	G	G	C	C	A	T	A	A	T	T	T	G	G	G	A	A	G	G	C	C	T	G	T	C	T	C	G	G	A	G	C	C
OmyKR17-WHC10-A10	Klickitat River Tributary-White Creek	2017	46.01328	-121.15002	Oncorhynchus mykiss	X	Y	A	T	A	A	T	G	T	C	T	T	G	G	C	C	T	T	A	A	T	T	T	G	T	G	G	G	G	G	T	T	G	G	T	C	T	C	G	G	A	G	C	C
OmyKR17-WHC10-E6	Klickitat River Tributary-White Creek	2017	46.01328	-121.15002	Oncorhynchus mykiss	X	Y	T	T	A	C	T	T	T	C	T	T	G	G	C	C	A	T	A	A	T	T	T	G	G	G	A	G	G	G	T	T	T	G	T	C	C	C	T	G	G	G	C	C
OmyKR18-BRC01-C8	Klickitat River Tributary-Brush Creek	2018	46.09512951	-121.0494935	Oncorhynchus mykiss	X	Y	T	T	C	C	T	T	T	C	T	T	G	G	C	C	T	T	A	A	T	G	T	G	G	G	A	G	G	G	T	T	G	G	C	C	C	C	T	T	A	G	C	C
OmyKR18-BRC05-A4	Klickitat River Tributary-Brush Creek	2018	46.0645259	-121.1021918	Oncorhynchus mykiss	X	Y	A	T	A	C	T	T	T	C	A	T	G	G	C	C	A	T	A	G	T	T	G	G	G	G	A	A	G	G	T	T	G	G	C	C	T	C	G	G	G	G	C	C
OmyKR18-TPC02-D4	Klickitat River Tributary-Tepee Creek	2018	46.12508669	-121.073339	Oncorhynchus mykiss	X	Y	T	T	A	A	T	G	T	C	T	T	G	G	C	C	T	T	A	A	T	T	T	G	G	G	A	G	G	G	T	T	T	G	T	C	C	C	T	G	A	A	C	C
OmyKR18-TPC02-E3	Klickitat River Tributary-Tepee Creek	2018	46.12508669	-121.073339	Oncorhynchus mykiss	X	Y	T	T	A	A	T	G	T	T	T	T	A	G	C	C	T	T	A	A	T	T	T	T	G	G	A	A	G	C	T	T	G	G	C	C	C	C	G	G	A	A	C	C
OmyKR18-TPC05-I9	Klickitat River Tributary-Tepee Creek	2018	46.14935976	-121.0533557	Oncorhynchus mykiss	X	Y	T	T	A	C	T	G	C	C	T	T	G	G	C	C	A	T	A	A	T	T	T	G	G	G	A	G	G	G	T	C	G	G	T	T	C	C	G	G	A	G	C	C
OmyKR18-TPC06-C8	Klickitat River Tributary-Tepee Creek	2018	46.14935976	-121.0533557	Oncorhynchus mykiss	X	Y	T	T	A	C	T	G	T	C	T	T	G	G	C	C	T	T	A	G	T	T	T	G	G	G	A	G	G	G	T	C	T	G	T	C	T	T	G	G	A	G	C	C
OmyKR18-WHC08-B9	Klickitat River Tributary-White Creek	2018	46.11028735	-121.0711925	Oncorhynchus mykiss	X	Y	T	T	A	A	T	T	T	C	T	T	G	G	C	C	A	T	A	A	T	T	G	G	G	G	A	A	G	G	T	T	G	G	T	C	T	C	T	T	A	G	C	C
OmyKR18-WHC16-C9	Klickitat River Tributary-White Creek	2018	46.04246677	-121.1175217	Oncorhynchus mykiss	X	Y	T	T	C	C	T	T	T	C	A	T	G	G	C	C	T	T	A	A	T	T	T	T	G	G	A	A	G	G	T	C	G	G	T	T	T	C	T	G	A	G	C	C
OmyKR18-WHC19-F8	Klickitat River Tributary-White Creek	2018	46.01431573	-121.1494956	Oncorhynchus mykiss	X	Y	T	T	C	C	T	T	C	C	T	T	G	G	C	C	T	T	A	G	T	T	T	T	G	G	A	A	G	G	T	T	T	G	T	T	T	C	G	G	A	A	C	C
OmyKR18-WHC20-A7	Klickitat River Tributary-White Creek	2018	46.01431573	-121.1494956	Oncorhynchus mykiss	X	Y	T	T	A	C	G	G	C	C	T	T	A	G	C	C	A	T	A	G	T	T	T	T	G	G	G	G	G	G	T	T	T	G	T	T	T	C	T	G	0	0	C	C
OmyKR18-WHC20-G8	Klickitat River Tributary-White Creek	2018	46.01431573	-121.1494956	Oncorhynchus mykiss	X	Y	T	T	A	A	T	T	T	C	A	T	G	G	C	C	A	T	A	A	T	T	T	G	G	G	A	G	G	G	T	C	T	G	T	T	C	C	T	G	G	G	C	C
OmyKR19-WHC09-J6	Klickitat River Tributary-White Creek	2019	46.01431573	-121.1494956	Oncorhynchus mykiss	X	Y	T	T	C	C	T	G	C	C	A	T	G	G	C	C	T	T	A	A	T	T	T	G	G	G	A	G	G	G	T	C	T	G	T	C	C	C	G	G	A	G	C	C
[truncated: 412 more columns]
